# Supplementary material for: Balancing Chloride and Glucose in Critical Illness: A 10 Year Study on Diluent Strategies and ICU Outcomes
Source: J Clin Med. 2025 Dec 3;14(23):8573. doi: 10.3390/jcm14238573 (PMC12693138; doi:10.3390/jcm14238573)
Supplement: Supplementary file 1 [file jcm-14-08573-s001.zip]

Archive with 1 entries (1 files):
- jcm-3852735-supplementary.pdf
